# Supplementary material for: Spliceosome SNRNP200 Promotes Viral RNA Sensing and IRF3 Activation of Antiviral Response
Source: PLoS Pathog. 2016 Jul 25;12(7):e1005772. doi: 10.1371/journal.ppat.1005772 (PMC4959778; doi:10.1371/journal.ppat.1005772)
Supplement: S2 Table — The workbook contains the raw data (expression fold change, gene list, Genemania network and function enrichment analysis) of the common gene subset from Fig 3B, of the SeV-specific gene subset from Fig 3C and of the IFNα-specific gene subset from Fig 3D. (XLSX) [file ppat.1005772.s018.xlsx]

## Sheet: Common 
Common	200_NS	200_SEV	NT_SEV	200_IFNa	NT_IFNa
IFIT1	0.07465	2.80889	7.04283	0.7727	7.06566	5.26345
IFIT3	-1.12784	1.81575	5.53188	0.46417	6.24523	4.74859
IFIH1	-0.70086	0.53906	5.48842	-0.14165	4.15648	4.62374
C17orf50	1.95376	0	3.87787	0	3.31032	3.5941
IFI6	0.03868	1.01773	3.79865	0.32596	4.57136	3.51316
IRF9	1.09735	1.03585	3.64461	2.476	4.53327	2.33302
IFITM1	0.37854	0.7375	3.64293	1.78692	5.93182	3.52516
DDX60	-1.3981	-0.48166	3.62692	-0.40027	4.73363	4.62124
BST2	0	-1.15421	2.85146	-0.58732	4.25742	4.42521
OAS3	0.17888	1.06878	2.70317	-1.68521	4.17524	3.74742
IFITM4P	0.77564	0.75231	2.52699	1.18789	4.3811	2.48395
PARP9	-1.72257	-1.17091	2.20122	-0.81369	3.84046	4.01314
SP110	-1.49308	-0.47554	2.1923	0.45133	3.92226	3.06939
						3.8432
http://genemania.org/
IRF3, IFNB1, IFNA2 were added to explore edge connections.
							Function	FDR	Genes in network	Genes in genome
							response to type I interferon	2.7508719903978977e-42	22	75
							cellular response to type I interferon	2.7508719903978977e-42	22	74
							type I interferon signaling pathway	2.7508719903978977e-42	22	74
							response to virus	7.334834868638504e-32	22	205
							defense response to virus	2.1093093301101687e-21	15	116
							defense response to other organism	3.3222874784520583e-18	15	188
							regulation of viral genome replication	1.4975979987700132e-17	11	51
							negative regulation of viral genome replication	1.017493536067615e-16	10	38
							viral genome replication	1.7918251905803692e-16	11	64
							negative regulation of viral process	1.9389277275540124e-16	11	65
							negative regulation of multi-organism process	1.751413688091846e-15	11	79
							regulation of viral process	8.788157986589038e-15	12	134
							regulation of symbiosis, encompassing mutualism through parasitism	1.6605884762973602e-14	12	142
							regulation of multi-organism process	4.572803791317142e-14	13	215
							response to interferon-gamma	3.0597934144611885e-12	10	105
							response to interferon-alpha	8.069450046790951e-11	6	14
							regulation of innate immune response	3.6091090029412663e-10	11	243
							interferon-gamma-mediated signaling pathway	5.4289322908782675e-8	7	73
							double-stranded RNA binding	1.7709432019178407e-7	6	45
							cellular response to interferon-gamma	2.0246143710075417e-7	7	89
							response to interferon-beta	0.000001039007400145032	4	9
							cytoplasmic pattern recognition receptor signaling pathway in response to virus	0.0000037125395245258015	4	12
							cellular response to virus	0.0000037125395245258015	4	12
							negative regulation of immune effector process	0.000006420682423003176	5	39
							regulation of immune effector process	0.000025321966171015054	7	183
							negative regulation of cytokine production	0.000031295416551374846	6	110
							negative regulation of multicellular organismal process	0.00010876983803838045	7	229
							regulation of cytokine production involved in immune response	0.0001891754540389471	4	31
							regulation of type I interferon-mediated signaling pathway	0.0002681742661018798	4	34
							regulation of response to cytokine stimulus	0.0003097676820596981	5	87
							cytokine production involved in immune response	0.0003558990664542426	4	37
							negative regulation of cytokine production involved in immune response	0.00037927804340251854	3	10
							negative regulation of production of molecular mediator of immune response	0.00037927804340251854	3	10
							cytoplasmic pattern recognition receptor signaling pathway	0.0004472961924964484	4	40
							positive regulation of interferon-alpha production	0.00047745462988658786	3	11
							negative regulation of leukocyte mediated immunity	0.00047745462988658786	3	11
							positive regulation of innate immune response	0.0005252304227396868	6	188
							regulation of production of molecular mediator of immune response	0.0005383554279788285	4	43
							regulation of type 2 immune response	0.0005869066521432855	3	12
							regulation of T cell cytokine production	0.0007429803279853478	3	13
							positive regulation of cytokine production	0.0008072514365317914	6	206
							negative regulation of immune system process	0.0009250167115751272	5	116
							type 2 immune response	0.0012603249956470851	3	16
							interferon-alpha production	0.0012603249956470851	3	16
							regulation of interferon-alpha production	0.0012603249956470851	3	16
							T cell cytokine production	0.0012603249956470851	3	16
							positive regulation of defense response	0.0012672298874699315	6	228
							adenylyltransferase activity	0.001755586002980191	3	18
							regulation of adaptive immune response	0.002367269176461121	4	66
							regulation of leukocyte mediated immunity	0.0024640552041922947	4	67
							production of molecular mediator of immune response	0.002563431213887633	4	68
							pattern recognition receptor signaling pathway	0.0030351224713144128	5	155
							positive regulation of interferon-beta production	0.0030351224713144128	3	22
							innate immune response-activating signal transduction	0.0031705607246890347	5	157
							activation of innate immune response	0.003962336347664437	5	165
							regulation of cytokine-mediated signaling pathway	0.004690425045563656	4	81
							interaction with host	0.006995945488809547	4	90
							regulation of interferon-beta production	0.007875217069734613	3	31
							interferon-beta production	0.009066233013297845	3	33
							regulation of T cell mediated immunity	0.009066233013297845	3	33
							single-stranded RNA binding	0.009066233013297845	3	33
							type I interferon production	0.010602793009142056	4	103
							negative regulation of type I interferon production	0.010602793009142056	3	35
							regulation of type I interferon production	0.010602793009142056	4	103
							T cell mediated immunity	0.01900764559835209	3	43
							leukocyte mediated immunity	0.021235773167690524	4	124
							adaptive immune response	0.02909385708694524	4	135
							regulation of lymphocyte mediated immunity	0.0340637029925772	3	53
							inflammatory cell apoptotic process	0.039805761495029617	2	10
							regulation of adaptive immune response based on somatic recombination of immune receptors built from immunoglobulin superfamily domains	0.0433162392852298	3	58
							RNA polymerase II core promoter sequence-specific DNA binding	0.046571290494286745	2	11
							negative regulation of adaptive immune response	0.046571290494286745	2	11
							regulation of defense response to virus	0.060990750981442104	3	66
							regulation of viral entry into host cell	0.06411538418261037	2	13
							negative regulation of T cell differentiation	0.07371998116951435	2	14
							positive regulation of type I interferon production	0.08217055883885271	3	74
							myeloid cell apoptotic process	0.08275789449595064	2	15
							positive regulation of viral genome replication	0.09326169974651227	2	16

## Sheet: unique SEV
	200_NS	200_SEV	NT_SEV	200_IFNa	NT_IFNa
AKNA	0	5.89576	6.36123	0	0	0.46547
OR5M3	0	0	5.3372	0	0	5.3372
IFIT2	0.8957	1.66889	4.47604	1.36318	0.88773	2.80715
KRT12	0	2.32186	4.32496	0	1.36196	2.0031
OR8K5	0	0	4.15417	0	0	4.15417
SIX6	0	0	4.12796	0	0	4.12796
HYDIN	1.47967	2.08748	4.05718	-0.77587	1.70646	1.9697
OR51G1	0	0	3.96341	0	0	3.96341
SVOP	1.39035	1.63194	3.67182	1.66173	2.01743	2.03988
LRRTM2	1.16621	1.15132	3.59361	1.41766	0.18978	2.44229
S100A8	0	0.76579	3.57797	4.25557	0	2.81218
HERC5	0	0	3.53282	0	0	3.53282
IL29	0	0	3.52384	3.92047	0	3.52384
EYS	-0.09935	1.49783	3.46497	0	1.5318	1.96714
TM4SF20	1.5138	1.64748	3.44276	2.68716	1.54569	1.79528
SMCR5	0	1.37467	3.42061	0	1.5911	2.04594
OTOL1	0	3.03874	3.32592	0	0	0.28718
TRPM6	2.08442	2.3981	3.30264	0	2.7591	0.90454
NFKBIA	-0.91457	0	3.25057	-1.21456	0	3.25057
SPPL2B	0	0	3.18665	1.22475	0	3.18665
FBXO6	-0.74446	-0.30505	2.79519	-0.21735	1.75538	3.10024
DNAH12	-0.33294	0	2.51971	1.08998	2.11065	2.51971
LOC728290	1.73239	2.61091	2.28493	0	0	-0.32598
DMRT1	0	2.33615	0	0	0	-2.33615
ZNF702P	0	4.56222	0	0	0	-4.56222
LOC729537	-0.371	-0.68308	-0.08055	-0.74794	-0.2469	0.60253
ERAP2	-0.22936	0.08568	-0.34879	0.64643	0.89377	-0.43447
SOST	-1.4593	-1.36872	-0.3614	-2.83281	-0.81925	1.00732
TNFAIP3	0	-0.40828	-0.85762	0	-1.06212	-0.44934
IYD	0	-1.5535	-3.23374	-1.33763	-1.26152	-1.68024
BIRC6	-1.19092	0	-3.31054	1.77866	0	-3.31054
LOC80154	0	-0.82785	-3.41167	0	0	-2.58382
LOC283575	0	0	-3.4521	0	0	-3.4521
LCE6A	-1.31846	0	-3.48976	0	0	-3.48976
RFX6	-1.92751	0	-3.49117	0	0	-3.49117
SRL	-2.2944	-3.56856	-3.49864	-1.46863	-2.4791	0.06992
TCOF1	0	0.9162	-3.52126	0	0	-4.43746
ST7OT4	0.309	-1.02047	-3.6683	0	0	-2.64783
LRRC31	0	0	-8.01537	0	0	-8.01537
						2.64711
http://genemania.org/
IRF3, IFNB1, IFNA2 were added to explore edge connections.
							Function	FDR	Genes in network	Genes in genome
							response to virus	2.8987310296834233e-15	16	205
							response to type I interferon	4.5355954959404943e-13	11	75
							cellular response to type I interferon	4.5355954959404943e-13	11	74
							type I interferon signaling pathway	4.5355954959404943e-13	11	74
							defense response to virus	1.026521136813482e-12	12	116
							defense response to other organism	8.89499153158258e-12	13	188
							negative regulation of cytokine production	1.0338098154801863e-9	10	110
							negative regulation of type I interferon production	1.1853533626764989e-8	7	35
							type I interferon production	1.7164169450017043e-8	9	103
							regulation of type I interferon production	1.7164169450017043e-8	9	103
							negative regulation of multicellular organismal process	4.408064092918506e-8	11	229
							regulation of multi-organism process	0.000010329454724315921	9	215
							regulation of immune effector process	0.00005086926104119935	8	183
							regulation of innate immune response	0.00041887334354953225	8	243
							regulation of defense response to virus by host	0.0006629898251113381	4	24
							negative regulation of viral process	0.0011271564076626194	5	65
							regulation of defense response to virus	0.0011454336299214136	5	66
							adaptive immune response	0.001958581576571195	6	135
							negative regulation of multi-organism process	0.0025158921359746404	5	79
							positive regulation of defense response	0.0025981987330746486	7	228
							negative regulation of immune response	0.0025981987330746486	4	36
							positive regulation of interferon-alpha production	0.002780801722910833	3	11
							cytoplasmic pattern recognition receptor signaling pathway in response to virus	0.0028551575710183026	3	12
							cellular response to virus	0.0028551575710183026	3	12
							negative regulation of immune effector process	0.0028551575710183026	4	39
							cytoplasmic pattern recognition receptor signaling pathway	0.0028551575710183026	4	40
							negative regulation of viral genome replication	0.0028551575710183026	4	38
							regulation of response to biotic stimulus	0.0028551575710183026	5	86
							regulation of type 2 immune response	0.0028551575710183026	3	12
							negative regulation of lymphocyte activation	0.0037043843557741985	4	43
							negative regulation of T cell differentiation	0.004328315027198776	3	14
							type 2 immune response	0.006047867485045082	3	16
							interferon-alpha production	0.006047867485045082	3	16
							regulation of interferon-alpha production	0.006047867485045082	3	16
							negative regulation of leukocyte activation	0.0061504351288791306	4	51
							regulation of viral genome replication	0.0061504351288791306	4	51
							negative regulation of lymphocyte differentiation	0.006389907444348746	3	17
							positive regulation of innate immune response	0.006389907444348746	6	188
							type I interferon receptor binding	0.006389907444348746	3	17
							negative regulation of immune system process	0.007877636493773574	5	116
							positive regulation of cytokine production	0.009440048053050406	6	206
							regulation of MHC class I biosynthetic process	0.009440048053050406	3	20
							negative regulation of cell activation	0.009440048053050406	4	59
							MHC class I biosynthetic process	0.009440048053050406	3	20
							positive regulation of interferon-beta production	0.012150658348349509	3	22
							viral genome replication	0.012150658348349509	4	64
							regulation of viral process	0.0131652932655734	5	134
							regulation of adaptive immune response	0.0131652932655734	4	66
							regulation of symbiosis, encompassing mutualism through parasitism	0.017024497678321385	5	142
							lymphocyte activation involved in immune response	0.01747100816092395	4	72
							response to exogenous dsRNA	0.018359919920613782	3	26
							positive regulation of type I interferon production	0.018565700732585528	4	74
							cytokine receptor binding	0.018565700732585528	5	147
							pattern recognition receptor signaling pathway	0.023444298050913866	5	155
							innate immune response-activating signal transduction	0.024461113967020998	5	157
							toll-like receptor 3 signaling pathway	0.027249307009814344	4	83
							regulation of interferon-beta production	0.028126294875737385	3	31
							activation of innate immune response	0.029343823073650695	5	165
							negative regulation of T cell activation	0.02992578792028731	3	32
							interferon-beta production	0.0323070542137735	3	33
							regulation of type I interferon-mediated signaling pathway	0.034785191274676115	3	34
							positive regulation of cysteine-type endopeptidase activity involved in apoptotic process	0.03674815761729086	4	92
							leukocyte activation involved in immune response	0.041983268223841685	4	96
							cell activation involved in immune response	0.041983268223841685	4	96
							adaptive immune response based on somatic recombination of immune receptors built from immunoglobulin superfamily domains	0.04476851007963975	4	98
							positive regulation of cysteine-type endopeptidase activity	0.04766782707598401	4	100
							positive regulation of endopeptidase activity	0.053815310620505846	4	104
							toll-like receptor 4 signaling pathway	0.053815310620505846	4	104
							negative regulation of leukocyte differentiation	0.05404452263940607	3	41
							positive regulation of peptidase activity	0.06043859260573519	4	108
							response to dsRNA	0.06056945621092527	3	43
							regulation of leukocyte differentiation	0.06087499613001279	4	109
							negative regulation of cytokine production involved in immune response	0.08012008794869008	2	10
							regulation of interleukin-5 production	0.08012008794869008	2	10
							B cell activation	0.08012008794869008	4	119
							regulation of interleukin-13 production	0.08012008794869008	2	10
							negative regulation of production of molecular mediator of immune response	0.08012008794869008	2	10
							inflammatory cell apoptotic process	0.08012008794869008	2	10
							interleukin-5 production	0.08012008794869008	2	10
							T cell activation involved in immune response	0.08931660077533415	3	51
							leukocyte differentiation	0.09079767870966879	5	226
							negative regulation of adaptive immune response	0.09085228908066277	2	11
							negative regulation of leukocyte mediated immunity	0.09085228908066277	2	11
							CD40 receptor complex	0.09085228908066277	2	11
							interleukin-13 production	0.09085228908066277	2	11
							regulation of T cell differentiation	0.0931014618011039	3	53
							B cell proliferation	0.09615144250607298	3	54
							negative regulation of NF-kappaB transcription factor activity	0.09615144250607298	3	54

## Sheet: unique IFNa
IFNa	200_NS	200_SEV	NT_SEV	200_IFNa	NT_IFNa
ACVR1C	-0.25435	-0.25466	0.54092	4.30717	6.54246	2.23529
C1QA	-0.20705	0	2.56063	0	6.26414	6.26414
C4orf7	-0.26687	0.59784	0	5.39902	5.53286	0.13384
CD84	0	0.81763	2.99527	0	5.16083	5.16083
CIITA	0.69704	1.51322	0.99214	2.68699	4.68454	1.99755
DPCR1	2.50483	-1.29341	1.5456	2.58736	4.10025	1.51289
DTX3L	1.24237	1.65286	3.04234	2.11097	4.02536	1.91439
EIF2AK2	0	0	0	0	4.01248	4.01248
EPSTI1	1.12071	1.40602	0.11877	2.11449	3.83672	1.72223
HIF3A	-0.86557	0.04678	2.1368	0.20503	3.79619	3.59116
IFI44L	1.03662	3.161	2.78223	0	3.75665	3.75665
IFIT5	0.28917	-0.54028	0.2916	2.17129	3.73673	1.56544
IKZF1	0	0	1.3215	-1.37478	3.70283	5.07761
KRTAP13-1	0	0	0	0	3.698	3.698
KRTAP4-11	1.50116	0.99401	0.13515	2.67951	3.52604	0.84653
LOC100131891	2.55743	0	2.35738	2.86252	3.47977	0.61725
LOC286238	0	0	0	0	3.4723	3.4723
LOC729040	1.46218	0	0.34826	-0.24635	3.41581	3.66216
MUC12	-0.70448	0	0.11005	-1.69306	3.31776	5.01082
NOVA2	0.81832	1.09931	0.96743	1.78592	3.29488	1.50896
NXPH3	0.03681	-0.0282	2.03871	0.65014	3.24643	2.59629
OAS1	-0.75591	-0.79524	1.93262	0.25022	3.23021	2.97999
PARP10	0	-1.61817	2.73448	0	3.22158	3.22158
PATE4	-0.53052	-0.41716	1.39648	0.05026	3.08485	3.03459
RHOB	0.31154	0.07285	-0.03901	1.78037	3.07765	1.29728
RSAD2	1.20545	1.32035	0.23936	1.77088	2.98874	1.21786
STAC	-0.65615	-0.70328	1.85267	0.11315	2.78546	2.67231
STAT1	0.80311	0.4929	2.03381	1.07175	2.73318	1.66143
TRIM21	-0.38785	0.02134	0.88575	-0.09637	2.33902	2.43539
UBE2L6	0.67761	-0.16733	0.32479	1.29055	2.24675	0.9562
WNT10A	2.1368	1.72362	0.38724	2.83891	1.90834	-0.93057
hCG_1813818	0	1.50699	0	0	0	0
						2.46571
http://genemania.org/
IRF3, IFNB1, IFNA2 were added to explore edge connections.
							Function	FDR	Genes in network	Genes in genome
							response to type I interferon	1.0504623854734798e-32	20	75
							cellular response to type I interferon	1.0504623854734798e-32	20	74
							type I interferon signaling pathway	1.0504623854734798e-32	20	74
							negative regulation of viral process	2.1917893659401916e-20	14	65
							response to virus	7.049307180475932e-20	18	205
							negative regulation of multi-organism process	2.908804275109263e-19	14	79
							negative regulation of viral genome replication	3.372680119112623e-17	11	38
							regulation of viral process	5.442613197930367e-16	14	134
							regulation of viral genome replication	1.0073295936956185e-15	11	51
							regulation of symbiosis, encompassing mutualism through parasitism	1.0073295936956185e-15	14	142
							defense response to virus	3.4124839264245383e-15	13	116
							regulation of multi-organism process	7.803332145165395e-15	15	215
							viral genome replication	1.0693788309823122e-14	11	64
							defense response to other organism	1.6490768950918854e-12	13	188
							response to interferon-gamma	2.8775328011948347e-12	11	105
							interferon-gamma-mediated signaling pathway	3.4336281687983567e-12	10	73
							cellular response to interferon-gamma	2.5660889801903263e-11	10	89
							double-stranded RNA binding	0.0001146388488711166	5	45
							regulation of innate immune response	0.0001931307210512606	8	243
							response to interferon-beta	0.0013089005820133902	3	9
							negative regulation of multicellular organismal process	0.0017861548610930687	7	229
							negative regulation of immune effector process	0.002681037500390523	4	39
							regulation of type 2 immune response	0.0029646538132373783	3	12
							regulation of T cell cytokine production	0.003686729891334882	3	13
							response to interferon-alpha	0.004496300764414566	3	14
							regulation of type I interferon production	0.00489282404992457	5	103
							type I interferon production	0.00489282404992457	5	103
							T cell cytokine production	0.005941541058428868	3	16
							type 2 immune response	0.005941541058428868	3	16
							negative regulation of cytokine production	0.006073522660996455	5	110
							adenylyltransferase activity	0.008069616411184527	3	18
							regulation of adaptive immune response	0.01489992612764691	4	66
							adaptive immune response	0.01489992612764691	5	135
							regulation of cytokine production involved in immune response	0.0395805044218801	3	31
							regulation of response to cytokine stimulus	0.04162536958014051	4	87
							regulation of T cell mediated immunity	0.04520845974472723	3	33
							regulation of type I interferon-mediated signaling pathway	0.04815556261421148	3	34
							negative regulation of type I interferon production	0.050501909060969435	3	35
							lymphocyte mediated immunity	0.050501909060969435	4	94
							regulation of immune effector process	0.05228825843861229	5	183
							cytokine production involved in immune response	0.05384627744246909	3	37
							adaptive immune response based on somatic recombination of immune receptors built from immunoglobulin superfamily domains	0.05384627744246909	4	98
							negative regulation of protein transport	0.05384627744246909	4	97
							positive regulation of innate immune response	0.05394829857322636	5	188
							regulation of production of molecular mediator of immune response	0.07740687257234202	3	43
							positive regulation of cytokine production	0.07740687257234202	5	206
							T cell mediated immunity	0.07740687257234202	3	43
							negative regulation of immune system process	0.0924021583681625	4	116
